# Supplementary material for: Older Children with Torso Trauma Could Be Managed by Adult Trauma Surgeons in Collaboration with Pediatric Surgeons
Source: Children (Basel). 2022 Mar 21;9(3):444. doi: 10.3390/children9030444 (PMC8947374; doi:10.3390/children9030444)
Supplement: Supplementary file 1 [file children-09-00444-s001.zip]

Archive with 1 entries (1 files):
- children-1635252-supplementary.pdf
